# Supplementary material for: Exogenous cytokinin application to Actinidia chinensis var. deliciosa ‘Hayward’ fruit promotes fruit expansion through water uptake
Source: Hortic Res. 2017 Sep 20;4:17043–. doi: 10.1038/hortres.2017.43 (PMC5605667; doi:10.1038/hortres.2017.43)
Supplement: Supplementary Information [file hortres201743-s1.xlsx]

## Sheet: Table S1
Table S1. List of primers used for transcript abundance analysis, with respective GenBank (GB) identification (ID). All sequences reported in this paper have been submitted to GenBank.
GENE	ENZYME FAMILY	GB ID	EST	PRIMER CODE	FORWARD	REVERSE
STP3	Hexose transporter	JX067550	1475734	SN161+162	CTTTGCAAACCAGTCAGTGC	TTGCTATTAGAGACCCGATGC
STP7	Hexose transporter	JX067551	2234180	SN163+164	CCAGGCGGTTCCTCTATATTT	CCGTAGTTGATCATGTTTGCTG
PIP1.3	Aquaporin	KY683737	320010	SN111+112	TTCATTTGGCCACCATCC	CACCCAGAAGATCCATTGGT
PIP2.4	Aquaporin	KY683738	435364	SN115+116	GGGATGACCTTTGGATATTTTG	AGAGCTTTAATGGCTCCTGCT
PIP2.7	Aquaporin	FG528338	320210	SN117+118	CCAATGGATCTTCTGGGTTG	TGCTTCTGAAGGAAGCCAAG
TIP1.1	Aquaporin	FG429645	114131	SN119+120	TGGCAATATCACTCTCCTTCG	AGAGAATGCAGAGGTTGTCAGG
TIP1.3	Aquaporin	FG481830	221082	SN121+122	ATGACGTTTGGGCTGGTCTA	ATGTTGGCGCCCACTATAAA
TIP2.1	Aquaporin	KY683739	319636	SN123+124	TCCTCACCGGGATCTTTTACT	GTGTACAGGAATTGCCAAACC

## Sheet: Table S2
Table S2. Effects of CPPU on galactose, myo-inositol, malate, quinate and citrate concentrations of as mg per g fresh weight (FW) ‘Hayward’ kiwifruit grown with two different carbohydrate supplies (standard and high). Values are averages ±SE of the mean. n = 4. DAA, days after anthesis.
treatment	carbohydrate supply	fruit age (DAA)	galactose (mg gFW-1)	myo-inositol (mg gFW-1)	malate (mg gFW-1)	quinate (mg gFW-1)	citrate (mg gFW-1)
control	standard	35	0.03 ± 0.01	2.0 ± 0.1	0.3 ± 0.1	17.1 ± 1.1	0.9 ± 0.0
control	standard	49	0.04 ± 0.01	2.0 ± 0.1	0.9 ± 0.0	14.9 ± 0.6	1.1 ± 0.0
control	standard	70	0.05 ± 0.01	2.4 ± 0.3	2.2 ± 0.2	15.5 ± 0.5	2.5 ± 0.1
control	standard	126	0.08 ± 0.01	2.6 ± 0.3	2.4 ± 1.0	12.4 ± 3.5	10.8 ± 1.6
control	standard	154	0.04 ± 0.00	2.0 ± 0.2	4.5 ± 2.3	23.3 ± 11.0	13.6 ± 2.9
CPPU	standard	35	0.02 ± 0.01	1.9 ± 0.1	0.2 ± 0.0	14.5 ± 0.4	1.1 ± 0.0
CPPU	standard	49	0.06 ± 0.01	2.7 ± 0.1	1.0 ± 0.1	13.0 ± 0.7	1.0 ± 0.0
CPPU	standard	70	0.05 ± 0.01	2.7 ± 0.3	2.5 ± 0.1	9.1 ± 0.2	2.5 ± 0.1
CPPU	standard	126	0.08 ± 0.02	1.8 ± 0.2	1.9 ± 0.3	8.1 ± 0.5	9.6 ± 0.6
CPPU	standard	154	0.04 ± 0.02	1.4 ± 0.0	1.2 ± 0.2	6.9 ± 0.7	11.7 ± 0.7
control	high	35	0.01 ± 0.00	2.0 ± 0.0	0.5 ± 0.1	17.7 ± 1.5	1.1 ± 0.1
control	high	49	0.02 ± 0.01	1.9 ± 0.1	0.9 ± 0.1	14.7 ± 0.6	1.0 ± 0.0
control	high	70	0.05 ± 0.01	2.4 ± 0.2	2.4 ± 0.2	13.0 ± 0.6	2.7 ± 0.1
control	high	126	0.14 ± 0.01	2.0 ± 0.2	1.2 ± 0.3	7.9 ± 1.3	8.8 ± 1.5
control	high	154	0.12 ± 0.02	1.7 ± 0.2	1.5 ± 0.3	10 ± 1.8	13.4 ± 1.1
CPPU	high	35	0.01 ± 0.00	2.0 ± 0.1	0.2 ± 0.0	14 ± 1.0	1 .0± 0.0
CPPU	high	49	0.03 ± 0.00	2.2 ± 0.1	0.7 ± 0.1	12.5 ± 0.6	1 .0± 0.0
CPPU	high	70	0.09 ± 0.01	2.9 ± 0.2	2.6 ± 0.2	9.6 ± 0.5	2.5 ± 0.1
CPPU	high	126	0.12 ± 0.02	1.9 ± 0.1	1.7 ± 0.2	7.7 ± 0.6	10.6 ± 0.9
CPPU	high	154	0.10 ± 0.03	1.4 ± 0.1	3 .0± 1.8	12.3 ± 6.1	12.1 ± 0.7

## Sheet: Table S3
Table S3. Effects of CPPU on total soluble carbohydrates, total carbohydrates, starch, glucose and fructose concentrations as mg per g of dry weight (DW) of ‘Hayward’ kiwifruit grown with two different carbohydrate supplies (standard and high). Values are averages ±SE of the mean. n = 4. DAA, days after anthesis. P-values of significant main effects and interactions oftotal soluble carbohydrates,…
Treatment	Carbohydrate supply	Fruit Age (DAA)	Total soluble carbohydrates (mg/gDW)			Total carbohydrates (mg/gDW)			Starch (mg/gDW)			Glucose (mg/gDW)			Fructose (mg/gDW)
control	standard	35	147.813	±	4.95736	182.669	±	4.01106	34.8559	±	2.12035	88.1273	±	4.66118	17.7246	±	1.09602
control	standard	49	139.628	±	3.88443	198	±	6.72758	58.3719	±	3.45277	79.0399	±	1.9134	18.5139	±	1.17849
control	standard	70	75.6243	±	4.06383	254.967	±	13.8661	179.342	±	12.5668	34.4098	±	4.94705	9.31426	±	1.29239
control	standard	126	68.3965	±	3.6911	519.761	±	33.5875	451.365	±	30.5662	16.6907	±	1.00647	21.0464	±	0.617885
control	standard	156	117.761	±	1.18965	587.182	±	20.8365	469.421	±	21.3432	30.0143	±	1.66144	47.8412	±	1.92792
CPPU	standard	35	169.84	±	6.29146	184.778	±	5.8799	14.9387	±	1.18346	114.564	±	6.14983	16.5618	±	0.92505
CPPU	standard	49	181.06	±	7.62371	246.111	±	11.2159	65.0506	±	4.81262	117.445	±	8.76829	21.6938	±	3.68948
CPPU	standard	70	106.731	±	2.97886	296.126	±	5.93411	189.395	±	8.07361	50.7037	±	2.33187	21.1778	±	0.730819
CPPU	standard	126	103.886	±	5.19122	528.548	±	15.4568	419.488	±	15.0338	35.473	±	3.36003	39.0162	±	2.10482
CPPU	standard	156	172.768	±	11.8591	594.604	±	10.4996	421.836	±	16.4066	53.2011	±	5.52872	76.4555	±	6.71479
control	high	35	141.293	±	2.34948	171.188	±	5.0305	29.8955	±	3.32384	87.8737	±	4.12428	17.4087	±	2.12592
control	high	49	164.921	±	10.1386	212.511	±	12.6472	47.5903	±	4.20418	87.9053	±	5.25673	25.9198	±	1.9699
control	high	70	73.9364	±	6.01567	260.992	±	11.6941	187.055	±	16.5876	27.5673	±	3.17886	9.71523	±	1.08176
control	high	126	65.9945	±	6.26144	472.706	±	37.4048	406.711	±	35.1069	17.6243	±	2.68225	22.4963	±	2.73774
control	high	156	137.139	±	4.77951	545.187	±	13.667	408.048	±	11.2462	38.7101	±	1.6045	59.4657	±	2.57648
CPPU	high	35	158.876	±	6.67705	175.309	±	6.01828	16.4334	±	1.42025	102.404	±	9.46842	16.0178	±	1.55271
CPPU	high	49	199.309	±	4.34684	253.951	±	9.27365	54.6424	±	8.18529	120.051	±	7.18859	24.7324	±	3.12692
CPPU	high	70	126.653	±	6.45041	335.259	±	12.0899	208.606	±	15.95	62.3768	±	5.06386	22.6291	±	1.81261
CPPU	high	126	104.958	±	4.84825	565.2	±	35.6771	460.242	±	35.5718	34.0602	±	2.83872	38.9886	±	2.55767
CPPU	high	156	173.226	±	10.3901	555.345	±	40.0385	382.119	±	31.1761	53.3598	±	2.75007	78.7637	±	5.27311
P values
Treatment			<0.001			<0.001			0.619			<0.001			<0.001
Carbohydate supply			0.029			0.603			0.203			0.571			0.031
Treatment x Carbohydate supply			0.850			0.187			0.121			0.626			0.241
Fruit Age			<0.001			<0.001			<0.001			<0.001			<0.001
Fruit Age x Treatment			0.053			0.159			0.202			0.075			<0.001
Fruit Age x Carbohydate supply			0.014			0.196			0.135			0.433			0.240
Fruit Age x Treatment x Carbohydate supply			0.236			0.453			0.447			0.195			0.677

## Sheet: Figure S1
Figure S1. Dry matter components during fruit growth in CPPU-treated and untreated fruit at two different carbohydrate supplies (standard and high). Dry matter components are reported as percentage of total dry matter. Color keys: black, starch; light grey, soluble carbohydrates; white, organic acids; dark grey, other non-detected compounds. DAA, days after anthesis. DM, dry matter.

## Sheet: Figure S2
	Carbohydrate supply		Standard										High
	Treatment		control					CPPU					control					CPPU
	Fruit Age (DAA)		35	49	70	126	154	35	49	70	126	154	35	49	70	126	154	35	49	70	126	154
	Starch metabolism	APL2	0	0.631694	-1.73499	0.232534	-0.393431	-1.28819	0.116847	-1.76494	-0.0330288	-0.63941	-0.705644	0.682518	1.0766	1.40049	0.214739	-1.27376	0.272404	-0.580517	0.846677	-0.584963
		APL4	0	-0.232997	-2.74278	-0.868081	-0.407237	-0.277488	-0.348715	-1.98719	-1.35427	-0.685357	-1.76062	-0.906228	-0.0763529	-0.0393234	-1.07336	-0.677769	-0.621081	-1.01598	-0.280473	-1.16374
		APS1	0	1.91565	-0.0674153	-0.418202	1.1935	-0.218008	-0.42314	0.184256	1.46297	0.903021	-0.349457	-0.528642	1.01728	1.3749	1.35238	-0.283839	-0.442343	0.234834	1.04257	0.872264
		AMY3	0	3.51535	1.19342	-1.05876	3.63668	0.0713524	-0.0948743	1.1866	2.97726	3.56879	0.00930774	-0.37261	2.1555	3.17975	4.22705	-0.451284	-0.0701559	0.981202	2.81423	3.94932
		BAM9	0	0.207577	0.730637	-0.0757806	-2.25842	0.95712	0.632211	0.947467	-0.117146	-1.79474	1.17781	0.408239	0.687657	-1.55765	-2.06923	1.08296	0.944235	0.227086	-0.516989	-2.27554
	Sugar metabolism	INK	0	-2.18066	-0.619896	-0.507687	-3.7164	0.452512	-0.1682	-2.06639	-2.36395	-3.56986	0.292641	-0.421957	-1.09118	-2.69837	-2.88463	0.487398	-0.517535	-1.68277	-2.4747	-3.81012
		INV3	0	0.743124	-2.16319	-0.352138	-0.822381	0.284413	0.0897302	-0.899436	0.132586	0.172494	-0.634005	-1.67653	0.0733254	0.352462	-0.0410829	0.0229611	0.105951	-0.54127	0.574639	-0.213739
		SPSA1	0	1.83973	-0.0410273	-0.414139	1.21273	-0.660383	-0.156504	-0.125286	0.958973	1.2069	-0.167063	-0.280397	0.965892	0.865863	1.39808	-0.69053	-0.482194	-0.100499	0.428458	0.820775
		SUS1	0	-0.25413	-1.92496	0.290918	-1.77124	-0.37903	0.171291	-1.78233	-0.893362	-1.64442	0.240859	0.392533	-0.343282	-0.785674	-1.27043	0.0180098	0.345934	-1.18554	-1.63434	-2.49647
		SUSA	0	2.56334	2.77671	-1.26225	0.371388	-0.0227825	-0.847211	3.58529	3.27193	1.56584	1.27965	-0.753107	2.4605	1.46264	0.110631	2.55751	0.792679	2.56617	1.09323	0.529532
		FK4	0	-2.31828	-1.7477	-1.21597	-3.10914	-0.180955	-0.849302	-1.31568	-2.00601	-2.60996	-0.588619	-1.51372	-1.88258	-3.067	-2.89223	0.309827	-0.797607	-1.96674	-2.76267	-2.7556
		HK3	0	-2.31651	-1.01966	-0.921883	-4.46073	-1.03959	-0.936341	-1.49457	-2.83805	-3.11982	-0.893395	-0.708326	-1.20729	-2.35484	-3.34379	-0.95725	-1.42301	-2.46432	-2.13881	-3.78028
		HKL1	0	0.797212	1.03194	-1.02795	-0.330412	-0.845538	-0.494066	0.949923	0.802513	-0.338169	-0.211666	-1.30359	0.663774	0.33357	-0.162638	-0.345967	-0.606658	0.250677	0.540184	0.123735
	Sugar transport	STP1	0	-0.554968	1.90977	1.46525	-1.30129	-1.06918	1.95961	1.24181	-0.0782912	-0.532248	0.597035	1.38794	0.0223412	-1.10598	-1.14758	0.452645	1.29924	0.181998	-0.322794	-2.72489
		STP14	0	-2.72747	-4.3148	-0.883424	-4.07325	-0.669527	-0.602929	-3.22358	-4.11595	-3.38023	-0.363591	-1.10746	-1.93711	-3.71335	-2.38209	-0.463455	-0.403183	-2.02159	-3.87423	-2.77557
		STP3	0	-0.0310269	0.378774	-0.805651	0.182377	1.98112	1.18838	3.67956	1.05027	1.22093	-0.429893	-0.747234	-0.457727	0.542273	0.417593	1.33888	2.3656	0.455395	0.0303736
		STP7	0	0.480071	-0.983465	-1.0681	0.825651	-1.19562	-1.27388	-0.356643	-0.0812398	0.848921	-0.90741	-1.20039	-0.0681044	0.690491	1.54847	-1.20517	-1.5319	-0.599588	0.555562	1.36695
		SUC4	0	0.17322	-0.329866	-0.13691	-0.546879	-0.986213	-0.0668315	-0.31995	-0.0856087	-0.111031	-0.670571	-1.1304	-0.00594927	-0.332355	-0.354957	-0.555579	-0.788676	-0.689596	-0.119606	-0.0856087
	Aquaporins	PIP1.3	0	0.839451	0.590034	-0.929361	-0.384717	-1.54226	-1.12635	0.158608	0.363707	0.222869	-0.919418	-1.36373	0.557555	0.328486	-0.50258	-1.00668	-1.22812	0.064503	0.0203366	-0.407279
		PIP2.4	0	0.00938647	0.561545	-0.423854	-1.2369	-0.0596001	0.500283	0.550656	-0.591097	-1.04398	0.367897	0.176189	0.409612	-0.960981	-0.377853	0.409612	0.958927	-0.17181	-0.627004	-0.844799
		PIP2.7	0	-2.63133	-2.40479	-1.7801	-2.16323	-1.33203	-1.8413	-2.06169	-2.20593	-1.47953	-1.48516	-2.55442	-2.80333	-1.80333	-1.92801	-1.64806	-2.8365	-1.89021	-2.50027
		TIP1.1	0	-1.10677	-2.54178	-0.48067	-3.63815	-0.494029	-0.881682	-1.23167	-1.30088	-3.48413	-0.575465	-1.23525	-0.811936	-2.0994	-2.96871	-0.0347189	-0.684719	-2.32957	-2.74015	-4.12121
		TIP1.3	0		-2.86149	-0.19487		0.0841901	0.0673163	-3.65557			-0.984523	-0.270612	-1.69822	-3.39722		-0.15225	0.0307904	-3.48409	-4.09415
		TIP2.1	0	-0.254706	-0.726877	-0.80515	-2.71686	0.187534	-0.528196	0.00473792	-0.0210337	-1.99545	-0.792272	-1.58458	0.0300572	-1.16301	-2.64208	0.290455	-0.233349	-1.12546	-0.974412	-2.50592
						Colour key
						min					calibrator					max
						-4.46073	-3.46073	-2.46073	-1.46073	-0.460734	0	0.539266	1.53927	2.53927	3.53927	4.22705
Figure S2. Transcript analysis of genes involved in starch and sugar metabolism, sugar and water (aquaporins) transport during development of ‘Hayward’ fruit grown at two different carbohydrate supplies and with or without CPPU treatment. Data are represented by a heat map, values were normalised to 35 days after anthesis untreated fruit with a standard carbohydrate supply and log2 transformed. C…
